# Supplementary material for: Clonal cell states link gastroesophageal junction tissues with metaplasia and cancer
Source: Nat Commun. 2025 Dec 8;16:10952. doi: 10.1038/s41467-025-66302-w (PMC12686426; doi:10.1038/s41467-025-66302-w)
Supplement: Supplementary file 4 — Supplementary Data 1 [file 41467_2025_66302_MOESM4_ESM.xlsx]

## Sheet: Supplementary_Table_3
gene	avg_log2FC	p_val	p_val_adj	cluster
MUCL3	1.7595	0	0	Foveolar
MUC5AC	1.28841	0	0	Foveolar
ACER2	1.18717	0	0	Foveolar
TFF1	1.16729	0	0	Foveolar
SULT1C2	1.0074	0	0	Foveolar
ANXA10	0.997295	0	0	Foveolar
PPARG	0.992145	0	0	Foveolar
CYP2C18	0.99161	0	0	Foveolar
THRB	0.990701	0	0	Foveolar
CAPN8	0.965202	0	0	Foveolar
HPGD	0.925076	0	0	Foveolar
NR3C2	0.924335	0	0	Foveolar
PSCA	0.910159	0	0	Foveolar
PLCE1	0.90697	0	0	Foveolar
FP236383.3	0.901516	0	0	Foveolar
CYP2C19	0.874457	0	0	Foveolar
LINC00278	0.852609	0	0	Foveolar
EXOC6B	0.850816	0	0	Foveolar
PCSK5	0.845024	0	0	Foveolar
AC019117.1	0.833191	0	0	Foveolar
ANKFN1	0.817097	0	0	Foveolar
NCKAP5	0.81429	0	0	Foveolar
ARHGAP26	0.80924	0	0	Foveolar
PLEKHA7	0.809062	0	0	Foveolar
PRSS12	0.798158	0	0	Foveolar
ALDOB	2.53935	0	0	Enterocyte
ANPEP	2.45446	0	0	Enterocyte
FABP1	2.30194	0	0	Enterocyte
TM4SF20	2.27979	0	0	Enterocyte
PRAP1	2.27257	0	0	Enterocyte
SELENOP	2.14269	0	0	Enterocyte
CA1	2.0547	0	0	Enterocyte
APOB	2.01145	0	0	Enterocyte
PSCA	1.87383	0	0	Enterocyte
IFI27	1.80303	0	0	Enterocyte
CEACAM5	1.77702	0	0	Enterocyte
IL32	1.77462	0	0	Enterocyte
MUC13	1.74326	0	0	Enterocyte
TM4SF4	1.73976	0	0	Enterocyte
APOA1	1.7232	0	0	Enterocyte
CEACAM6	1.69887	0	0	Enterocyte
ISG15	1.67317	0	0	Enterocyte
PHGR1	1.62722	0	0	Enterocyte
C15orf48	1.60752	0	0	Enterocyte
DUOX2	1.60344	0	0	Enterocyte
HPGD	1.60136	0	0	Enterocyte
MUC17	1.58667	0	0	Enterocyte
APOL1	1.54744	0	0	Enterocyte
BIRC3	1.51276	0	0	Enterocyte
RBP2	1.55854	1.06135e-290	3.415e-286	Enterocyte
MLN	4.90854	0	0	Endocrine
KCNMB2	4.83574	0	0	Endocrine
TTR	4.3942	0	0	Endocrine
CACNA1A	4.03631	0	0	Endocrine
RGS7	3.98536	0	0	Endocrine
KCNB2	3.92835	0	0	Endocrine
CADPS	3.50655	0	0	Endocrine
RIMBP2	3.39208	0	0	Endocrine
CACNA2D1	3.29366	0	0	Endocrine
CHGA	3.27365	0	0	Endocrine
RFX3	3.27103	0	0	Endocrine
PAM	3.06077	0	0	Endocrine
ANK2	3.04945	0	0	Endocrine
CDHR3	2.92685	0	0	Endocrine
GCG	2.8462	0	0	Endocrine
HOMER1	2.67269	0	0	Endocrine
ST18	2.66601	0	0	Endocrine
PCSK1N	2.63956	0	0	Endocrine
LINC00907	2.61085	0	0	Endocrine
NBEA	2.52925	0	0	Endocrine
GLS	2.47828	0	0	Endocrine
ELL2	2.45223	0	0	Endocrine
HEPACAM2	2.41339	0	0	Endocrine
AGBL4	2.39887	0	0	Endocrine
SST	4.48707	1.83577e-163	5.90678e-159	Endocrine
H2AFZ	2.07366	0	0	Cycling
CENPF	1.92124	0	0	Cycling
MKI67	1.84857	0	0	Cycling
HMGB2	1.77004	0	0	Cycling
TOP2A	1.66879	0	0	Cycling
TUBA1B	1.66466	0	0	Cycling
HIST1H4C	1.60588	0	0	Cycling
STMN1	1.53078	0	0	Cycling
MIR924HG	1.50162	0	0	Cycling
PTMA	1.50082	0	0	Cycling
PCLAF	1.45239	0	0	Cycling
TUBB	1.4514	0	0	Cycling
PTTG1	1.4387	0	0	Cycling
NUSAP1	1.399	0	0	Cycling
HMGB1	1.33094	0	0	Cycling
ASPM	1.31281	0	0	Cycling
HSPD1	1.28193	0	0	Cycling
CKS2	1.27863	0	0	Cycling
CCNB1	1.26692	0	0	Cycling
UBE2C	1.26195	0	0	Cycling
NUCKS1	1.23605	0	0	Cycling
RANBP1	1.23394	0	0	Cycling
RAN	1.23086	0	0	Cycling
TPX2	1.16343	0	0	Cycling
HSP90AA1	1.15157	0	0	Cycling
SLC25A5	1.03303	0	0	Intermediate
S100A14	0.917199	0	0	Intermediate
GAPDH	0.855424	0	0	Intermediate
PPIB	0.833172	0	0	Intermediate
FOS	0.83117	0	0	Intermediate
ATP5MC3	0.828678	0	0	Intermediate
KRT8	0.818281	0	0	Intermediate
ETHE1	0.817042	0	0	Intermediate
S100A16	0.816465	0	0	Intermediate
RPSA	0.809906	0	0	Intermediate
RPLP0	0.809835	0	0	Intermediate
RPL7A	0.808533	0	0	Intermediate
PHLDA2	0.799538	0	0	Intermediate
RPS2	0.788097	0	0	Intermediate
LGALS4	0.78427	0	0	Intermediate
AKR1C3	0.770559	0	0	Intermediate
ANXA2	0.768288	0	0	Intermediate
ATP5F1B	0.764356	0	0	Intermediate
EIF4A1	0.746887	0	0	Intermediate
TSPO	0.744413	0	0	Intermediate
RPL3	0.770249	2.90004e-300	9.33116e-296	Intermediate
RPL27A	0.750307	2.57251e-296	8.27732e-292	Intermediate
RPL7	0.770832	7.96537e-292	2.56294e-287	Intermediate
KRT19	0.801918	6.83174e-290	2.19818e-285	Intermediate
ITLN1	0.801676	1.10189e-13	3.54543e-09	Intermediate
OLFM4	2.85627	0	0	Crypt
RPL3	1.54389	0	0	Crypt
MAP3K20-AS1	1.51465	0	0	Crypt
SNHG29	1.47944	0	0	Crypt
RPL10A	1.46677	0	0	Crypt
LYZ	1.46549	0	0	Crypt
RPL5	1.44128	0	0	Crypt
RPS2	1.42554	0	0	Crypt
RPS18	1.3765	0	0	Crypt
RACK1	1.37391	0	0	Crypt
RPS3	1.35987	0	0	Crypt
GAS5	1.34451	0	0	Crypt
RPL13	1.3379	0	0	Crypt
AC020656.1	1.32949	0	0	Crypt
RPL7A	1.32498	0	0	Crypt
RPL7	1.31182	0	0	Crypt
RPL6	1.30567	0	0	Crypt
RPS8	1.30213	0	0	Crypt
EEF1B2	1.29649	0	0	Crypt
RPL12	1.29602	0	0	Crypt
RPLP0	1.29268	0	0	Crypt
RPS9	1.2901	0	0	Crypt
RPL15	1.28795	0	0	Crypt
RPS4X	1.28718	0	0	Crypt
REG1A	2.31041	5.72659e-196	1.84259e-191	Crypt
ZG16	4.56006	0	0	Goblet
SPINK4	4.35391	0	0	Goblet
MUC2	3.81803	0	0	Goblet
FCGBP	3.68645	0	0	Goblet
CLCA1	3.62616	0	0	Goblet
ITLN1	3.32683	0	0	Goblet
TFF3	2.1602	0	0	Goblet
GSN	2.10073	0	0	Goblet
KLK1	2.00483	0	0	Goblet
BCAS1	1.96258	0	0	Goblet
FGF13	1.90065	0	0	Goblet
REP15	1.76417	0	0	Goblet
TOX	1.74065	0	0	Goblet
KCNMA1	1.73032	0	0	Goblet
ST6GALNAC1	1.72523	0	0	Goblet
CHRNA7	1.66309	0	0	Goblet
LINC00261	1.65584	0	0	Goblet
CBFA2T2	1.64788	0	0	Goblet
FER1L6	1.64251	0	0	Goblet
HES6	1.63396	0	0	Goblet
GALNT8	1.61193	0	0	Goblet
FRMD3	1.57911	0	0	Goblet
HPCAL1	1.46953	0	0	Goblet
MIA3	1.42639	0	0	Goblet
DACH1	1.36067	0	0	Goblet
LYZ	2.5041	0	0	Dysp_1
RPS27	2.18423	0	0	Dysp_1
TAZ	2.17886	0	0	Dysp_1
RPL37A	1.89181	0	0	Dysp_1
RPS15A	1.77731	0	0	Dysp_1
RPS24	1.75324	0	0	Dysp_1
RPL12	1.75245	0	0	Dysp_1
HLA-DRB1	1.74618	0	0	Dysp_1
RPS3	1.73972	0	0	Dysp_1
RPS2	1.7167	0	0	Dysp_1
RPS21	1.67791	0	0	Dysp_1
HAR1A	1.67513	0	0	Dysp_1
RPL35	1.65597	0	0	Dysp_1
RPL13	1.62172	0	0	Dysp_1
RPL41	1.61334	0	0	Dysp_1
ODAM	1.55588	0	0	Dysp_1
RPLP1	1.54027	0	0	Dysp_1
TXN	1.52491	0	0	Dysp_1
ADIRF	1.51883	0	0	Dysp_1
HLA-DRA	1.49817	0	0	Dysp_1
GNGT1	1.49678	0	0	Dysp_1
RPL18A	1.49141	0	0	Dysp_1
GAS5	1.45093	0	0	Dysp_1
RPL7A	1.44382	0	0	Dysp_1
RPS4X	1.49314	8.86362e-269	2.85196e-264	Dysp_1
MUC6	4.11678	0	0	Neck
SCGB3A1	2.4521	0	0	Neck
CHRM3	2.32114	0	0	Neck
SOD3	2.2865	0	0	Neck
MAP3K20-AS1	2.15077	0	0	Neck
PGC	2.13903	0	0	Neck
LRMDA	1.95965	0	0	Neck
AQP5	1.87298	0	0	Neck
FUT9	1.73766	0	0	Neck
C6orf58	1.70925	0	0	Neck
SLC12A2	1.69186	0	0	Neck
TESC	1.5247	0	0	Neck
LTF	1.48683	0	0	Neck
ARHGAP24	1.46418	0	0	Neck
BPIFB1	1.45052	0	0	Neck
SLC38A11	1.35411	0	0	Neck
FMOD	1.29287	0	0	Neck
STARD13	1.38008	5.4414e-291	1.75082e-286	Neck
LYZ	2.03187	7.20346e-277	2.31779e-272	Neck
SERPINA1	1.97328	5.34965e-246	1.7213e-241	Neck
LIPF	4.2281	9.02427e-235	2.90365e-230	Neck
MIA	1.35995	1.63119e-186	5.24851e-182	Neck
WFDC2	2.27105	5.25884e-173	1.69208e-168	Neck
ZG16B	1.88301	5.05914e-165	1.62783e-160	Neck
AC020656.1	1.44985	3.22972e-149	1.03919e-144	Neck
LINC02055	2.64143	0	0	Dysp_2
C5orf17	2.06529	0	0	Dysp_2
LINC02432	1.12463	0	0	Dysp_2
LINC01876	1.42819	8.27764e-298	2.66341e-293	Dysp_2
LINC02360	0.944652	1.67528e-288	5.3904e-284	Dysp_2
AC093817.2	1.35048	3.87644e-274	1.24728e-269	Dysp_2
MUC2	1.36272	2.86963e-225	9.23333e-221	Dysp_2
SULT1C2	1.39422	3.99272e-218	1.2847e-213	Dysp_2
AC078881.1	0.774545	5.16079e-206	1.66054e-201	Dysp_2
ROBO1	0.900094	3.6677e-205	1.18012e-200	Dysp_2
AL356010.2	0.807222	5.61543e-176	1.80682e-171	Dysp_2
LYPD6B	1.10898	1.57265e-172	5.06016e-168	Dysp_2
GALNT7	0.998603	3.1204e-147	1.00402e-142	Dysp_2
TCIM	0.987856	7.31153e-147	2.35256e-142	Dysp_2
XRCC4	1.08181	6.30557e-130	2.02888e-125	Dysp_2
CPS1	0.800233	2.80206e-125	9.01591e-121	Dysp_2
LGR4	0.985364	5.5697e-122	1.79211e-117	Dysp_2
SYN3	0.918022	1.05641e-115	3.39912e-111	Dysp_2
AGR3	0.818114	4.72269e-113	1.51957e-108	Dysp_2
REG4	0.989291	2.60261e-112	8.37416e-108	Dysp_2
AC019117.1	0.826535	4.88371e-102	1.57138e-97	Dysp_2
PPARG	0.878591	2.66059e-96	8.5607e-92	Dysp_2
HMGCS1	0.871854	2.06921e-86	6.6579e-82	Dysp_2
MUC5AC	0.799468	4.54423e-82	1.46215e-77	Dysp_2
TFF2	0.770614	1.30506e-56	4.19915e-52	Dysp_2
AC011287.1	3.41202	0	0	Dysp_3
BST2	2.45375	0	0	Dysp_3
AC019197.1	2.38242	0	0	Dysp_3
CARD18	2.16518	0	0	Dysp_3
CXCL17	2.09467	0	0	Dysp_3
LY6E	2.06017	0	0	Dysp_3
SCN2A	1.9816	0	0	Dysp_3
DUXAP8	1.97027	0	0	Dysp_3
LINC02432	1.63823	0	0	Dysp_3
AC073365.1	1.43509	0	0	Dysp_3
CASC19	2.46817	2.84464e-301	9.1529e-297	Dysp_3
MX1	1.53233	1.59116e-255	5.11972e-251	Dysp_3
IFI6	2.15289	3.05273e-241	9.82245e-237	Dysp_3
DMBT1	1.48621	2.19422e-233	7.06012e-229	Dysp_3
IFITM3	2.09934	1.75678e-214	5.65263e-210	Dysp_3
PDIA4	2.1172	8.69354e-179	2.79723e-174	Dysp_3
MTHFS	1.52213	2.28488e-176	7.35184e-172	Dysp_3
IL1R2	1.69985	2.66658e-149	8.57999e-145	Dysp_3
IFI27	2.15353	2.12971e-148	6.85255e-144	Dysp_3
CLDN18	1.4685	1.25079e-135	4.02453e-131	Dysp_3
GPX2	1.65973	9.67682e-126	3.11361e-121	Dysp_3
HSPE1	1.42397	2.31861e-125	7.46036e-121	Dysp_3
HSPD1	1.51807	9.50072e-118	3.05695e-113	Dysp_3
HSP90AB1	1.44105	2.26521e-115	7.28853e-111	Dysp_3
NCL	1.42326	8.64972e-104	2.78313e-99	Dysp_3
BEST4	4.47221	0	0	BEST4
GUCA2A	4.28252	0	0	BEST4
ADGRG4	3.44875	0	0	BEST4
SPIB	3.02694	0	0	BEST4
ABI3BP	2.14504	0	0	BEST4
CA7	2.03519	0	0	BEST4
HES4	1.77967	0	0	BEST4
NOTCH2	2.89228	1.91353e-289	6.15699e-285	BEST4
GUCA2B	5.28181	1.26998e-247	4.0863e-243	BEST4
MEIS1	2.22966	5.65544e-196	1.81969e-191	BEST4
GMNN	1.91029	1.37544e-190	4.42562e-186	BEST4
CCNYL1	2.15938	8.74437e-159	2.81359e-154	BEST4
DOCK8	1.69328	6.58779e-154	2.11969e-149	BEST4
GP2	1.9078	3.62932e-147	1.16777e-142	BEST4
XYLT1	1.97522	6.65915e-133	2.14265e-128	BEST4
LYZ	1.71485	1.3187e-127	4.24304e-123	BEST4
JAK2	1.66657	6.01864e-110	1.93656e-105	BEST4
CTNNAL1	1.49165	3.76291e-102	1.21076e-97	BEST4
MT1H	2.05142	2.41403e-98	7.76739e-94	BEST4
MT2A	2.40358	1.70541e-84	5.48732e-80	BEST4
AKR1C3	1.64031	1.77443e-79	5.7094e-75	BEST4
NEBL	1.77259	3.78298e-62	1.21721e-57	BEST4
MT1G	2.59614	5.19692e-60	1.67216e-55	BEST4
CFTR	2.37289	2.23185e-24	7.18121e-20	BEST4
KRT17	1.96744	9.58462e-05	1	BEST4
ITLN1	3.53215	0	0	Dysp_4
XIST	1.48919	0	0	Dysp_4
AQP5	1.23602	1.29784e-276	4.17592e-272	Dysp_4
LEFTY1	1.25762	3.94042e-200	1.26787e-195	Dysp_4
CD44	1.59119	3.84386e-195	1.2368e-190	Dysp_4
TAZ	1.38879	3.04754e-188	9.80578e-184	Dysp_4
WFDC2	1.58724	5.10125e-173	1.64138e-168	Dysp_4
RPL18A	1.35959	9.26915e-165	2.98244e-160	Dysp_4
RPS4X	1.5362	2.80732e-163	9.03284e-159	Dysp_4
MUC6	1.31905	1.05487e-156	3.39414e-152	Dysp_4
RPS27	1.20717	1.25779e-150	4.04706e-146	Dysp_4
RPL41	1.26077	2.51581e-143	8.09487e-139	Dysp_4
MT-ND3	1.23082	6.60891e-141	2.12648e-136	Dysp_4
RPL34	1.24258	4.67293e-138	1.50356e-133	Dysp_4
RPL37	1.19615	2.09139e-135	6.72925e-131	Dysp_4
RPL32	1.28215	1.27359e-131	4.09792e-127	Dysp_4
RPS3A	1.20318	3.88926e-129	1.25141e-124	Dysp_4
RPL17	1.19893	1.86658e-128	6.00592e-124	Dysp_4
LYZ	1.24214	3.18374e-127	1.0244e-122	Dysp_4
RPL15	1.21278	2.53115e-124	8.14423e-120	Dysp_4
RPL26	1.18135	3.31457e-119	1.06649e-114	Dysp_4
RPS8	1.17532	1.05163e-115	3.38372e-111	Dysp_4
RPL10A	1.18741	1.4551e-115	4.68194e-111	Dysp_4
SPINK1	1.35521	6.39261e-105	2.05689e-100	Dysp_4
TFF3	1.18524	8.24634e-89	2.65334e-84	Dysp_4
PGC	3.1574	0	0	Dysp_5
ODAM	2.75876	0	0	Dysp_5
SHISA6	2.11036	0	0	Dysp_5
NOTUM	2.08204	0	0	Dysp_5
NKD1	1.83433	0	0	Dysp_5
SNTB1	1.76295	0	0	Dysp_5
APCDD1	1.75045	0	0	Dysp_5
CHRM3	2.31175	1.53707e-250	4.94569e-246	Dysp_5
SOD3	2.79258	9.35242e-242	3.00924e-237	Dysp_5
TCN1	2.07875	7.8949e-205	2.54026e-200	Dysp_5
CLU	3.00196	1.09036e-192	3.50835e-188	Dysp_5
TAZ	2.21902	1.71859e-161	5.52973e-157	Dysp_5
MSLN	1.87603	1.26922e-157	4.08385e-153	Dysp_5
WFDC2	2.69875	1.6147e-152	5.19546e-148	Dysp_5
RPS27	2.12524	2.0457e-147	6.58226e-143	Dysp_5
MUC6	2.0628	2.27916e-143	7.33343e-139	Dysp_5
GDF15	1.76803	7.81716e-138	2.51525e-133	Dysp_5
LCN2	3.12156	3.92844e-124	1.26401e-119	Dysp_5
IGFBP2	1.68522	3.76375e-121	1.21103e-116	Dysp_5
LYZ	4.28555	8.75375e-120	2.81661e-115	Dysp_5
RPS4X	1.70845	2.5717e-118	8.2747e-114	Dysp_5
SERPINA1	1.82311	1.43309e-103	4.61111e-99	Dysp_5
JUN	1.78345	6.38339e-96	2.05392e-91	Dysp_5
ATF3	2.26854	9.26583e-93	2.98137e-88	Dysp_5
LIPF	2.35014	8.4553e-90	2.72058e-85	Dysp_5
LRMP	4.86907	0	0	Tuft
FYB1	4.13336	0	0	Tuft
BMX	4.11468	0	0	Tuft
RGS13	4.04535	0	0	Tuft
ITPRID1	4.0182	0	0	Tuft
ST18	3.78505	0	0	Tuft
SH2D6	3.56569	0	0	Tuft
POU2F3	3.45118	0	0	Tuft
AVIL	3.31836	0	0	Tuft
ALOX5	2.9408	0	0	Tuft
DCLK2	2.88639	0	0	Tuft
DPYSL3	2.80286	0	0	Tuft
HPGDS	2.77076	0	0	Tuft
PTCHD1-AS	3.69013	1.22072e-273	3.92778e-269	Tuft
NCAM1	3.06399	3.03529e-264	9.76636e-260	Tuft
PSTPIP2	3.03838	1.00826e-238	3.24419e-234	Tuft
PLCG2	3.9168	4.7985e-203	1.54396e-198	Tuft
KCNB2	2.82913	1.38971e-138	4.47154e-134	Tuft
CCSER1	4.04658	1.59371e-114	5.12791e-110	Tuft
AZGP1	3.49827	1.84567e-107	5.93862e-103	Tuft
PTPRG-AS1	2.77627	1.32558e-89	4.2652e-85	Tuft
NMU	2.77898	1.4961e-80	4.81386e-76	Tuft
TRHDE	2.75731	1.12621e-56	3.62369e-52	Tuft
UNC5D	4.90846	4.35826e-46	1.40231e-41	Tuft
SGO1-AS1	2.81032	3.69904e-29	1.1902e-24	Tuft
TMEM190	4.01943	0	0	Ciliated
IGFBP7	4.00864	0	0	Ciliated
C20orf85	3.7449	0	0	Ciliated
RP1	3.30425	0	0	Ciliated
LRRIQ1	2.9669	0	0	Ciliated
CFAP47	2.85702	0	0	Ciliated
WDR49	2.79839	0	0	Ciliated
CFAP54	2.73556	0	0	Ciliated
DTHD1	2.7254	0	0	Ciliated
DCDC1	3.02746	6.60395e-302	2.12489e-297	Ciliated
CFAP43	2.7838	4.05129e-292	1.30354e-287	Ciliated
C9orf24	2.70458	1.2626e-268	4.06254e-264	Ciliated
DNAH12	3.26214	9.8527e-165	3.17021e-160	Ciliated
TPPP3	3.03676	6.10707e-148	1.96501e-143	Ciliated
CAPS	4.26527	8.72032e-120	2.80585e-115	Ciliated
PTPRT	2.99416	5.98511e-117	1.92577e-112	Ciliated
DNAH6	3.16959	6.97893e-113	2.24554e-108	Ciliated
DNAH7	2.89743	6.22809e-111	2.00395e-106	Ciliated
TMEM232	3.52327	2.63924e-106	8.49201e-102	Ciliated
RSPH1	3.29052	1.51444e-74	4.87288e-70	Ciliated
PACRG	3.08658	5.72427e-74	1.84184e-69	Ciliated
STK33	3.19448	7.05212e-62	2.26909e-57	Ciliated
SPAG16	2.90834	1.28331e-49	4.12917e-45	Ciliated
LINC01091	2.80844	7.42897e-47	2.39034e-42	Ciliated
AGBL4	2.93682	6.36415e-36	2.04773e-31	Ciliated
